# Supplementary material for: Co-expression of MARCKS and GSDMD pathway genes in tuberculous meningitis: a multi-omics analysis of blood-brain barrier disruption
Source: Front Cell Infect Microbiol. 2026 Jun 3;16:1774775. doi: 10.3389/fcimb.2026.1774775 (PMC13272138; doi:10.3389/fcimb.2026.1774775)
Supplement: Supplementary Material 3 — Distribution of IL17RA expression in the merged discovery dataset (GSE23074 + GSE29507). [file SupplementaryFile3.xlsx]

## Sheet: all_correlation_results
	gene1	gene2	Correlation	PValue
rho107	TJP1	ATP1B2	0.942608695652174	2.04855026224284e-06
rho4	CASP1	DAPP1	0.935652173913043	2.20062054858225e-06
rho20	CASP4	DAPP1	0.930434782608695	2.30637549191894e-06
rho118	TLR4	ACSL4	0.891304347826087	2.70269523873151e-06
rho19	CASP4	CD274	0.881739130434783	2.65669940243633e-06
rho116	TJP1	THRB	0.873913043478261	2.5755073065243e-06
rho123	TLR4	DAPP1	0.872173913043478	2.55272017094401e-06
rho119	TLR4	ARHGAP26	0.871304347826087	2.54074856263128e-06
rho36	CASP5	DAPP1	0.863618607324894	5.49197176566962e-08
rho22	CASP4	FCER1G	0.863478260869565	2.41859165906555e-06
rho6	CASP1	FCER1G	0.862608695652174	2.40377730044201e-06
rho52	CD14	CEBPD	0.855652173913043	2.28176352339474e-06
rho34	CASP5	CD274	0.836167561784295	3.60948914265361e-07
rho	CASP1	ACSL4	0.835652173913043	2.04936401009337e-06
rho41	CASP5	MCTP1	0.822224173573196	8.27403113570604e-07
rho2	CASP1	CD274	0.820869565217391	2.34076357459869e-06
rho138	TLR4	SORL1	0.818260869565217	2.47447720526209e-06
rho16	CASP1	STOM	0.817391304347826	2.52636386024477e-06
rho126	TLR4	IL17RA	0.813043478260869	2.84765308778589e-06
rho125	TLR4	FCER1G	0.806086956521739	3.6183099516638e-06
rho25	CASP4	MCTP1	0.805217391304348	3.74086098301852e-06
rho38	CASP5	FCER1G	0.804359207427727	2.17042702722361e-06
rho55	CD14	IL17RA	0.800869565217391	4.45605324435932e-06
rho122	TLR4	CEBPD	0.800869565217391	4.45605324435932e-06
rho9	CASP1	MCTP1	0.799130434782609	4.79434787023589e-06
rho31	CASP4	STOM	0.787826086956522	7.89470849140038e-06
rho132	TLR4	NLRC4	0.77756035758552	7.78553636643911e-06
rho139	TLR4	STOM	0.775652173913043	1.3575573588183e-05
rho40	CASP5	MARCKS	0.772463611964252	4.70988217118479e-05
rho127	TLR4	MARCKS	0.769565217391304	1.76561660853493e-05
rho17	CASP4	ACSL4	0.764347826086957	2.19818832692459e-05
rho8	CASP1	MARCKS	0.764347826086956	9.69186551751977e-05
rho21	CASP4	FAS	0.761739130434783	2.44717388915433e-05
rho7	CASP1	IL17RA	0.760869565217391	0.000598662929693055
rho117	TJP1	ZNF396	0.756521739130435	3.01895058598722e-05
rho87	NINJ1	FCER1G	0.755652173913043	3.12459691968297e-05
rho112	TJP1	MBOAT2	0.74695652173913	4.36664689689195e-05
rho113	TJP1	RAB13	0.738260869565217	6.0043378013387e-05
rho78	IL18	REPS2	0.719130434782609	0.000114953807833706
rho50	CD14	ARHGAP26	0.717391304347826	0.00012156084699543
rho128	TLR4	MCTP1	0.713913043478261	0.000135739254184638
rho65	CD14	SORL1	0.706086956521739	0.000172812908693721
rho62	CD14	PLEKHO2	0.702608695652174	0.000191843713308829
rho93	NINJ1	PHC2	0.701739130434783	0.000196868511357572
rho42	CASP5	NLRC4	0.698410582653109	0.000147345856897266
rho24	CASP4	MARCKS	0.697391304347826	0.000223694006835546
rho61	CD14	PHC2	0.692173913043478	0.000259904405921464
rho94	NINJ1	PLEKHO2	0.688695652173913	0.000286702492201232
rho133	TLR4	PHC2	0.683478260869565	0.000331267472938745
rho48	CASP5	STOM	0.681047367935827	0.000248880179921807
rho85	NINJ1	DAPP1	0.680869565217391	0.00035566407431942
rho108	TJP1	CHGA	0.676822142229097	0.00028127767850186
rho105	NLRP3	SIGLEC9	0.673913043478261	0.000428291195749686
rho53	CD14	DAPP1	0.673043478260869	0.000438195722224449
rho109	TJP1	ITGA2B	0.670252410897851	0.000338934942058189
rho11	CASP1	NLRC4	0.667971313898971	0.00036122311371119
rho49	CD14	ACSL4	0.657391304347826	0.000652764992234848
rho98	NLRP3	ACSL4	0.656521739130435	0.000666921192530876
rho134	TLR4	PLEKHO2	0.654782608695652	0.000696017457764617
rho91	NINJ1	MCTP1	0.650434782608696	0.000773517451523938
rho90	NINJ1	MARCKS	0.644347826086957	0.000894259517960136
rho114	TJP1	REPS2	0.644347826086957	0.000894259517960136
rho27	CASP4	NLRC4	0.643183315922251	0.0006983165909712
rho76	IL18	MBOAT2	0.641739130434783	0.000950707631529967
rho29	CASP4	SIAH2	0.640869565217391	0.000970184224581747
rho56	CD14	MARCKS	0.640869565217391	0.000970184224581747
rho111	TJP1	KIF13A	0.640869565217391	0.000970184224581747
rho82	NINJ1	ARHGAP26	0.637391304347826	0.00105152108292155
rho104	NLRP3	NLRC4	0.627527738252744	0.00102896494371625
rho32	CASP5	ACSL4	0.627016738617822	0.00104170465984657
rho103	NLRP3	MCTP1	0.622608695652174	0.0014651525606583
rho39	CASP5	IL17RA	0.620045044512273	0.00122953075694707
rho99	NLRP3	ADAMTSL4	0.619130434782609	0.00158039074957961
rho120	TLR4	CAMKK2	0.619130434782609	0.00158039074957961
rho1	CASP1	ARHGAP26	0.617391304347826	0.00164084017623904
rho13	CASP1	SIAH2	0.611304347826087	0.0018681405909691
rho60	CD14	NLRC4	0.60795826616586	0.00162422565085098
rho121	TLR4	CD274	0.606086956521739	0.00208374144196144
rho73	IL18	ATP1B2	0.603478260869565	0.00219923349861991
rho137	TLR4	SLC15A4	0.601739130434782	0.00227921018477476
rho81	IL18	THRB	0.600869565217391	0.00232011554392125
rho102	NLRP3	IL17RA	0.600869565217391	0.00232011554392125
rho86	NINJ1	FAS	0.593913043478261	0.00267038586886215
rho66	CD14	STOM	0.590434782608696	0.00286170351830518
rho43	CASP5	PLEKHO2	0.589543882800495	0.00243155828161227
rho63	CD14	SAP30	0.587826086956522	0.00301270633088007
rho33	CASP5	ARHGAP26	0.585622304866124	0.00264168448595042
rho97	NINJ1	STOM	0.582608695652174	0.00333504972444827
rho15	CASP1	SORL1	0.581739130434783	0.00339151426953545
rho88	NINJ1	IL17RA	0.581739130434783	0.00339151426953545
rho57	CD14	MSL1	0.580869565217391	0.00344878625325136
rho129	TLR4	MSL1	0.575652173913043	0.00380990198777372
rho10	CASP1	NFXL1	0.574782608695652	0.00387309150985747
rho14	CASP1	SLC15A4	0.574782608695652	0.00387309150985747
rho35	CASP5	CEBPD	0.754293301944607	0.00333728822218983
rho74	IL18	AVIL	0.572173913043478	0.00406800541562263
rho58	CD14	MSR1	0.56695652173913	0.00448279994840188
rho80	IL18	STK3	0.566086956521739	0.00455528972806174
rho75	IL18	KIF13A	0.565217391304348	0.00462876699740328
rho46	CASP5	SLC15A4	0.563400029904686	0.00414635009353063
rho69	GSDMD	ADAMTSL4	0.562608695652174	0.00485523194418002
rho77	IL18	RAB13	0.562608695652174	0.00485523194418002
rho70	GSDMD	DHX34	0.560869565217391	0.00501134585624515
rho124	TLR4	FAS	0.557391304347826	0.0053363055303808
rho71	GSDMD	LRP10	0.556207884424989	0.0047664113562248
rho37	CASP5	FAS	0.55337821962796	0.00503085156441235
rho130	TLR4	MSR1	0.552173913043478	0.00585695416357525
rho3	CASP1	CEBPD	0.549565217391304	0.00613291390976125
rho101	NLRP3	FCER1G	0.548695652173913	0.00622729765259453
rho83	NINJ1	CD274	0.547826086956522	0.00632290057500931
rho84	NINJ1	CEBPD	0.547826086956522	0.00632290057500931
rho12	CASP1	PLEKHO2	0.544347826086956	0.0067177551929089
rho68	GSDMD	AANAT	0.540959660242079	0.00634172698894649
rho136	TLR4	SIGLEC9	0.538260869565217	0.00745863387834719
rho79	IL18	RGS16	0.535333780865646	0.00702332527176866
rho26	CASP4	NFXL1	0.534782608695652	0.00791194949700589
rho44	CASP5	SIAH2	0.527670097613747	0.00804918799785299
rho28	CASP4	PLEKHO2	0.526086956521739	0.00914729459469425
rho51	CD14	CD274	0.522608695652174	0.00968466040423385
rho18	CASP4	ARHGAP26	0.520869565217391	0.00996307900830004
rho72	GSDMD	UPK3B	0.52028599078436	0.00915258277349332
rho64	CD14	SIGLEC9	0.519130434782609	0.0102481499561251
rho92	NINJ1	NLRC4	0.516634063093735	0.00974296633659469
rho106	NLRP3	STOM	0.515652173913043	0.0108387432078993
rho59	CD14	NFXL1	0.513913043478261	0.0111445162952005
rho110	TJP1	KIAA0319	0.511112324113068	0.0106952499998052
rho96	NINJ1	SORL1	0.507826086956522	0.0122719093035799
rho131	TLR4	NBEAL2	0.503478260869565	0.0131339526829946
rho47	CASP5	SORL1	0.502397706481132	0.0123537386141517
rho135	TLR4	SAP30	0.501739130434782	0.0134925627543871
rho30	CASP4	SORL1	0.500869565217391	0.0136748918301997
rho100	NLRP3	DAPP1	0.500869565217391	0.0136748918301997
rho89	NINJ1	LRP10	0.500543608266742	0.0127325602748793
rho45	CASP5	SIGLEC9	0.500219052073148	0.0127998441801745
rho54	CD14	FCER1G	0.76	2.626395018647e-05
rho5	CASP1	FAS	0.7	0.000207252323483597
rho95	NINJ1	SIAH2	0.66	0.000611817624302282
rho115	TJP1	SPTB	0.64	0.000989999010799042
rho67	CD14	TRPM2	0.6	0.00236164237530263
rho23	CASP4	IL17RA	0.58	0.0035068749992022
